# Supplementary material for: Synergetic Effect of β-Cyclodextrin and Its Simple Carbohydrate Substituents on Complexation of Folic Acid and Its Structural Analog Methotrexate
Source: Pharmaceutics. 2024 Sep 3;16(9):1161. doi: 10.3390/pharmaceutics16091161 (PMC11435387; doi:10.3390/pharmaceutics16091161)
Supplement: Supplementary file 1 [file pharmaceutics-16-01161-s001.zip]

Archive with 1 entries (1 files):
- pharmaceutics-3077498-supplementary.pdf
